# Supplementary material for: Factors affecting the efficiency of equine embryo transfer (EET) in polo mares under subtropical conditions of Pakistan
Source: PLoS One. 2024 Feb 12;19(2):e0298066. doi: 10.1371/journal.pone.0298066 (PMC10861068; doi:10.1371/journal.pone.0298066)
Supplement: S1 Dataset — (XLSX) [file pone.0298066.s001.xlsx]

## Sheet: Donor mares
Serial	Tag	Breed	Breed	Ovulation treatment	Ov treatment	Ovulation	double ovulaton	PG	PG	PG to Ov	pg to ovulation	Embryo collected	Embryo collected	No of embryos collected	Lits of media used	Class of embryo collected	Class of embryo	Quality of embryo collected	Quality	days from ovulation to collection
1	Anglo-1	Anglo-Arab	2	Ovusyn	2	yes	1	yes	1	8	8	yes	1	2	1	Blastocyst (Early and late)	2	1 & 3	1	8
2	Anglo-10	Anglo-Arab	2	Ovusyn	2	yes	1	No	2	-	-	No	2	0	3	-		-		8
3	Anglo-11	Anglo-Arab	2	GnRH	1	yes	1	yes	1	7	7	yes	1	1	3	Early Blastocyst	2	2	2	7
4	Anglo-12	Anglo-Arab	2	Ovusyn	2	yes	1	yes	1	7	7	yes	1	1	1	Blastocyst late	3	1	1	8
5	Anglo-13	Anglo-Arab	2	GnRH	1	yes	1	No	2			yes	1	1	3	Blastocyst	2	1	1	8
6	Anglo-14	Anglo-Arab	2	GnRH	1	yes (3rd day)	1	yes	1	10	10	yes	1	1	3	Blastocyst	2	1	1	8
7	Anglo-15	Anglo-Arab	2	Ovusyn	2	Yes	1	yes	1	(40 mm follicle) 5	5	Yes	1	1	3	Blastocyst	2	1	1	8
8	Anglo-16	Anglo-Arab	2	GnRH	1	yes	1	yes	1	8	8	yes	1	1	3	Blastocyst	2	2	2	8
9	Anglo-17	Anglo-Arab	2	Ovusyn	2	yes	1	yes	1	7	7	yes	1	1	3	Blastocyst	2	1	1	8
10	Anglo-18	Anglo-Arab	2	GnRH	1	Yes	1	yes	1	10	10	yes	1	1	3	Blastocyst	2	1	1	8
11	Anglo-19	Anglo-Arab	2	GnRH	1	Yes	1	No	2	-	-	No	2	0	3	-		-		8
12	Anglo-2	Anglo-Arab	2	ovusyn	2	yes (2 Ovulations)	2	yes	1	13	13	yes	1	1	3	Morula	1	2	2	7
13	Anglo-20	Anglo-Arab	2	GnRH	1	Yes	1	yes	1	10	10	No	2	0	3	-		-		8
14	Anglo-21	Anglo-Arab	2	Ovusyn	2	yes (2 Ovulations)	2	yes	1	11	11	yes	1	2	1	blastocyst & Collapsed embryo	2	2	2	8
15	Anglo-22	Anglo-Arab	2	Ovusyn	2	yes	1	yes	1	11	11	yes	1	1	3	Blastocyst	2	1	1	8
16	Anglo-23	Anglo-Arab	2	Ovusyn	2	yes	1	No	2			yes	1	2	3	blastocyst & Expan Blastocyst	2	1	1	8
17	Anglo-24	Anglo-Arab	2	GnRH	1	yes	1	No	2	-	-	No	2	0	3	-		-		8
18	Anglo-25	Anglo-Arab	2	GnRH	1	yes	1	No	2	-	-	No	2	0	3	-		-		8
19	Anglo-26	Anglo-Arab	2	Ovusyn	2	yes	1	yes	1	8	8	yes	1	1	2	Blastocyst	2	2	2	8
20	Anglo-27	Anglo-Arab	2	Ovusyn	2	Yes	1	yes	1	7	7	yes	1	1	2	Expanded Blastocyst	3	1	1	8
21	Anglo-28	Anglo-Arab	2	GnRH	1	yes	1	No	2			No	2	0	3	-		-		8
22	Anglo-29	Anglo-Arab	2	GnRH	1	yes	1	No	2	-	-	N0	2	0	3	-		-		7
23	Anglo-3	Anglo-Arab	2	GnRH	1	yes	1	yes	1	11	11	no	2	0	3	-		-		7
24	Anglo-30	Anglo-Arab	2	GnRH	1	yes	1	yes	1	11	11	yes	1	1	3	Blastocyst	2	1	1	8
25	Anglo-31	Anglo-Arab	2	Ovusyn	2	yes	1	No	2	-	-	yes	1	1	1	Expanded Blastocyst	3	1	1	8
26	Anglo-32	Anglo-Arab	2	GnRH	1	yes	1	yes	1	9	9	yes	1	1	3	Blastocyst	2	1	1	7
27	Anglo-33	Anglo-Arab	2	GnRH	1	yes	1	yes	1	9	9	yes	1	1	3	Expanded Blastocyst	3	1	1	8
28	Anglo-34	Anglo-Arab	2	GnRH	1	yes	1	No	2	-	-	yes	1	1	3	Early Blastocyst	2	1	1	7
29	Anglo-35	Anglo-Arab	2	GnRH	1	yes	1	yes	1	7	7	yes	1	1	3	Blastocyst	2	1	1	8
30	Anglo-36	Anglo-Arab	2	Ovusyn	2	yes	1	yes	1	7	7	No	2	0	3	-		-		8
31	Anglo-37	Anglo-Arab	2	Ovusyn	2	yes	1	No	2			No	2	0	3					8
32	Anglo-38	Anglo-Arab	2	GnRH	1	yes	1	yes	1	12	12	yes	1	1	3	Blastocyst	2	1	1	8
33	Anglo-4	Anglo-Arab	2	GnRH	1	yes	1	yes	1	5 (29 mm at PG)	5	No	2	0	3	-		-		8
34	Anglo-6	Anglo-Arab	2	GnRH	1	yes (2 Ovulations)	2	yes	1	13	13	yes	1	2	3	Blastocyst (Early and late)	2	1 + 1	1	8
35	Anglo-41	Anglo-Arab	2	GnRH	1	yes	1	yes	1	8	8	No	2	0	3	-		-		8
36	Anglo-5	Anglo-Arab	2	Ovusyn	2	yes	1	yes	1	14	14	yes	1	1	2	Morula	1	2	2	7
37	Anglo-7	Anglo-Arab	2	Ovusyn	2	yes	1	yes	1	9	9	yes	1	1	3	Blastocyst	2	1	1	8
38	Anglo-8	Anglo-Arab	2	Ovusyn	2	yes	1	yes	1	9	9	yes	1	1	3	Blastocyst	2	1	1	8
39	Anglo-9	Anglo-Arab	2	Ovusyn	2	yes (2 Ovulations)	2	yes	1	11	11	No	2	0	3	-		-		8
40	Arg-1	Arg Polo	1	Ovusyn	2	yes	1	No	2			No	2	0	3	-		-		8
41	Arg-10	Arg Polo	1	GnRH	1	Yes	1	yes	1	5	5	yes	1	1	3	Blastocyst	2	1	1	7
42	Arg-11	Arg Polo	1	GnRH	1	Yes	1	yes	1	8	8	yes	1	1	1	Early Blastocyst	2	1	1	8
43	Arg-12	Arg Polo	1	GnRH	1	yes (2 Ovulations)	2	yes	1	9	9	No	2	0	3	-		-		7
44	Arg-13	Arg Polo	1	Ovusyn	2	yes (2 Ovulations)	2	yes	1	7	7	yes	1	1	3	Blastocyst	2	1.5	1	8
45	Arg-14	Arg Polo	1	Ovusyn	2	Yes	1	yes	1	11	11	yes	1	1	3	Blastocyst	2	1	1	7
46	Arg-15	Arg Polo	1	GnRH	1	yes	1	No	2	-		No	2	0	3	-		-		8
47	Arg-16	Arg Polo	1	Ovusyn	2	Yes	1	yes	1	10	10	No	2	0	3	-		-		8
48	Arg-17	Arg Polo	1	GnRH	1	Yes	1	No	2			No	2	0	3	-		-		8
49	Arg-18	Arg Polo	1	GnRH	1	yes	1	No	2	-		yes	1	1	3	Early Blastocyst	2	1	1	8
50	Arg-19	Arg Polo	1	GnRH	1	Yes	1	No	2	-		yes	1	1	3	Blastocust	2	1	1	8
51	Arg-20	Arg Polo	1	GnRH	1	Yes	1	No	2	-		yes	1	1	3	Morula	1	1	1	7
52	Arg-21	Arg Polo	1	GnRH	1	yes	1	yes	1	7	7	No	2	0	3			-		8
53	Arg-24	Arg Polo	1	Ovusyn	2	yes (2 Ovulations)	2	yes	1	8	8	yes	1	2	2	blastocyst	2	1 + 1	1	8
54	Arg-22	Arg Polo	1	GnRH	1	yes	1	No	2	-	-	yes	1	1	1	Blastocyst	2	1	1	8
55	Arg-23	Arg Polo	1	GnRH	1	yes	1	No	2	-		No	2	0	3	-		-		8
56	Arg-25	Arg Polo	1	Ovusyn	2	Yes	1	yes	1	4 (31 + 27 Follicles)	4	No	2	0	3	-		-		8
57	Arg-26	Arg Polo	1	GnRH	1	Yes	1	yes	1	4 (30 mm follicle)	4	yes	1	1	2	Blastocyst	2	1	1	8
58	Arg-30	Arg Polo	1	Ovusyn	2	yes (2 Ovulations)	2	yes	1	7	7	yes	1	2	3	Blastocyst	2	1.5	1	8
59	Arg-27	Arg Polo	1	Ovusyn	2	Yes	1	No	2	-		no	2	0	3	-		0		8
60	Arg-3	Arg Polo	1	GnRH	1	yes	1	yes	1	6	6	No	2	0	3	-		-		8
61	Arg-31	Arg Polo	1	Ovusyn	2	Yes	1	yes	1	8	8	yes	1	1	1	Early Blastocyst	2	1	1	8
62	Arg-32	Arg Polo	1	GnRH	1	yes	1	No	2	-	-	yes	1	1	1	Expanded Blastocyst	3	1	1	8
63	Arg-33	Arg Polo	1	Ovusyn	2	yes	1	yes	1	9	9	yes	1	1	3	Blastocys	3	1	1	8
64	Arg-35	Arg Polo	1	GnRH	1	Yes	1	No	2			No	2	0	3	-		-		8
65	Arg-4	Arg Polo	1	Ovusyn	2	yes	1	yes	1	9	9	yes	1	1	3	Blastocyst	2	1	1	8
66	Arg-5	Arg Polo	1	Ovusyn	2	yes	1	yes	1	14	14	No	2	0	3	-		-		7
67	Arg-6	Arg Polo	1	Ovusyn	2	yes	1	yes	1	13	13	No	2	0	3	-		-		7
68	Arg-63	Arg Polo	1	Ovusyn	2	yes (2 Ovulations)	2	No	2			yes	1	2	3	Blastocyst (Early and late)	3	1 + 2	2	8
69	Arg-64	Arg Polo	1	Ovusyn	2	yes	1	yes	1	9	9	yes	1	1	1	Expanded Blastocyst	3	1	1	8
70	Arg-65	Arg Polo	1	GnRH	1	yes (2 Ovulations)	2	yes	1	10	10	YES	1	2	3	Blastocyst and Blastocyst	2	1 + 2	1	8
71	Arg-7	Arg Polo	1	Ovusyn	2	yes (2 Ovulations)	2	yes	1	9	9	yes	1	2	2	Blastocyst (Early and late)	2	1	1	8
72	Arg-81	Arg Polo	1	GnRH	1	yes	1	No	2			yes	1	1	3	Blastocyst	2	1	1	8
73	Arg-c7	Arg Polo	2	GnRH	1	yes (2 Ovulations)	2	yes	1	13	13	yes	1	2	3	Blastocyst (Early and late)	3	1 + 1	1	8
74	Arg-82	Arg Polo	1	GnRH	1	yes	1	No	2	-	-	yes	1	1	1	Expanded Blastocyst	3	1	1	8
75	Arg-83	Arg-Polo	1	Ovusyn	2	Yes	1	yes	1	(36 mm) 6	6	yes	1	1	3	Blastocyst	2	1	1	8
76	Arg-34	Arg Polo	1	Ovusyn	2	Yes	1	No	2			yes	1	1	3	Morula	1	1	1	7
77	Arg-84	Arg-Polo	1	Ovusyn	2	yes (2 Ovulations)	2	No	2			yes	1	2	3	Blastocyst & Blastocsy	2	1+1	1	8
78	Arg-2	Arg Polo	1	GnRH	1	yes	1	yes	1	6	6	yes	1	1	1	Blastocyst	2	1	1	8
79	Arg-85	Arg-Polo	1	Ovusyn	2	yes (2 Ovulations)	2	yes	1	9	9	yes	1	2	3	Blastocyst & Blastocsy	2	1+1	1	8
80	Arg-86	Arg-Polo	1	Ovusyn	2	Yes	1	yes	1	12	12	yes	1	1	3	Blastocyst	2	1	1	8
81	Anglo-41	Anglo-Arab	2	Ovusyn	2	Yes	1	No	2			yes	1	1	3	Blastocyst	2	1	1	8
82	Arg-87	Arg-Polo	1	Ovusyn	2	yes (2 Ovulations)	2	yes	1	10	10	yes	1	2	3	Blastocyst & Blastocsy	2	1	1	8
83	Anglo-42	Anglo-Arab	2	Ovusyn	2	yes (2 Ovulations)	2	yes	1	10	10	yes	1	2	3	Blastocyst & Blastocsy	2	1	1	8
84	Anglo-43	Anglo-Arab	2	Ovusyn	2	Yes	1	yes	1	11	11	yes	1	1	3	Blastocyst	2	1	1	8
duplicate	Anglo-6	Anglo-Arab	2	GnRH	1	yes (2 Ovulations)	2	yes	1	13	13	yes	1	2	3	Blastocyst (Early and late)	2	1 + 1	1	8
duplicate	Arg-65	Arg Polo	1	GnRH	1	yes (2 Ovulations)	2	yes	1	10	10	yes	1	2	3	Blastocyst and Blastocyst	2		2	8
duplicate	Arg-c7	Arg Polo	1	GnRH	1	yes (2 Ovulations)	2	yes	1	13	13	yes	1	2	3	Blastocyst (Early and late)	3	1 + 1	1	8
duplicate	Anglo-1	Anglo-Arab	2	Ovusyn	2	yes	1	yes	1	8	8	yes	1	2	1	Blastocyst (Early and late)	2	1 & 3	1	8
duplicate	Anglo-21	Anglo-Arab	2	Ovusyn	2	yes (2 Ovulations)	2	yes	1	11	11	yes	1	2	1	Expanded Blastocyst ruptured	3	3	3	8
duplicate	Anglo-23	Anglo-Arab	2	Ovusyn	2	yes (2 Ovulations)	2	yes	1	12	12	yes	1	2	3	Expanded blastocyst	3	1	1	8
duplicate	Arg-24	Arg Polo	1	Ovusyn	2	yes	2	yes	1	8	8	yes	1	2	2	blastocyst	2	1 + 1	1	8
duplicate	Arg-30	Arg Polo	1	Ovusyn	2	yes (2 Ovulations)	2	yes	1	7	7	yes	1	2	3	Blastocyst	2	1.5	1	8
duplicate	Arg-63	Arg Polo	1	Ovusyn	2	yes (2 Ovulations)	2	No	2			yes	1	2	3	Blastocyst (Early and late)	2	1 + 2	1	8
duplicate	Arg-7	Arg Polo	1	Ovusyn	2	yes (2 Ovulations)	2	yes	1	9	9	yes	1	2	2	Blastocyst (Early and late)	2	1	1	8
Duplicate	Arg-84	Arg-Polo	1	Ovusyn	2	yes (2 Ovulations)	2	No	2			yes	1	2	3	Blastocyst & Blastocsy	2	1+1	1	8
Duplicate	Arg-85	Arg-Polo	1	Ovusyn	2	yes (2 Ovulations)	2	yes	1	9	9	yes	1	2	3	Blastocyst & Blastocsy	2	1+1	1	8
Duplicate	Arg-87	Arg-Polo	1	Ovusyn	2	yes (2 Ovulations)	2	yes	1	10	10	yes	1	2	3	Blastocyst & Blastocsy	2	1	1	8
Duplicate	Anglo-42	Anglo-Arab	2	Ovusyn	2	yes (2 Ovulations)	2	yes	1	10	10	yes	1	2	3	Blastocyst & Blastocsy	2	1	1	8
