# Supplementary material for: Factors affecting the efficiency of equine embryo transfer (EET) in polo mares under subtropical conditions of Pakistan
Source: PLoS One. 2024 Feb 12;19(2):e0298066. doi: 10.1371/journal.pone.0298066 (PMC10861068; doi:10.1371/journal.pone.0298066)
Supplement: S2 Dataset — (XLSX) [file pone.0298066.s002.xlsx]

## Sheet: Recipient mares
Serial	Tag	Breed	Breed	ET Done	Type of embryo	Type of embryo	PG Given	PG Code	Ovulation treatment	Ovulation	Qual of recipient	Qual	Clubed qual	CL of recipient	Code class	Class of embryo	Quality of embryo	Code synch	synch	D / R Synchronizeation corrected	Pregnancy day 14	Pregnancy	Pregnancy at day 45
1	H-1	Heavy	2	Yes	Fresh	1	No	2	GnRH	yes	2	Acceptable	2	yes	2	Blastocyst	1	2	-3	8 by 5	No	2	no
2	H-10	Heavy	2	Yes	Fresh	1	yes	1	GnRH	yes	1	Good	1	yes	3	early blastocyst	1	2	-3	7 by 4	No	2	no
3	H-11	Heavy	2	yes	Chilled	2	yes	1	GnRH	yes	2	Acceptable	2	yes	2	Blastocyst	1	1	-2	7 by 5	No	2	no
4	H-12	Heavy	2	Yes	Chilled	2	yes	1	GnRH	yes	1.5	Acceptable	2	yes	2	Blastocyst	1	5	-1	8 by 7	No	2	no
5	H-13	Heavy	2	Yes	Fresh	1	yes	1	GnRH	yes	1	Good	1	yes	3	Expanded Blastocyst	1	2	-3	8 by 5	No	2	no
6	H-14	Heavy	2	Yes	Fresh	1	yes	1	GnRH	yes	2	Acceptable	2	yes	2	Blastocyst	2	2	-3	8 by 5	No	2	no
7	H-15	Heavy	2	Yes	Chilled	2	yes	1	GnRH	yes	2	Acceptable	2	yes	2	Blastocyst	1	2	-3	8 by 5	yes	1	yes
8	H-16	Heavy	2	Yes	Chilled	2	yes	1	GnRH	yes	2	Acceptable	2	yes	2	Blastocyst	1	1	-2	7 by 5	No	2	no
9	H-17	Heavy	2	yes	Chilled	2	yes	1	GnRH	yes	1	Good	1	yes	2	Blastocyst	1	2	-3	8 by 5	no	2	no
10	H-18	Heavy	2	Yes	Chilled	2	yes	1	GnRH	yes	1.5	Acceptable	2	yes	2	Blastocyst	2	1	-2	8 by 6	No	2	no
11	H-19	Heavy	2	Yes	Chilled	2	yes	1	GnRH	yes	1	Good	1	yes	2	Blastocyst	1	2	-3	8 by 5	No	2	no
12	H-2	Heavy	2	Yes	Fresh	1	yes	1	GnRH	yes	1	Good	1	yes	2	Blastocyst	1	2	-3	7 by 4	No	2	no
13	H-20	Heavy	2	yes	Fresh	1	yes	1	GnRH	yes	1	Good	1	yes	2	Blastocyst	1	1	-2	8 by 6	yes	1	yes
14	H-21	Heavy	2	yes	Fresh	1	yes	1	GnRH	yes	1.5	Acceptable	2	yes	2	Blastocyst	1	1	-2	7 by 5	No	2	no
15	H-22	Heavy	2	yes	Fresh	1	yes	1	GnRH	yes	1.5	Acceptable	2	yes	3	Expanded Blastocyst	1	2	-3	8 by 5	No	2	no
16	H-23	Heavy	2	yes	Fresh	1	yes	1	GnRH	yes	1.5	Acceptable	2	yes	1	morula	2	1	-2	8 by 6	yes	1	no
17	H-24	Heavy	2	Yes	Fresh	1	yes	1	GnRH	yes	1	Good	1	yes	2	Blastocyst	1	1	-2	8 by 6	yes	1	yes
18	H-25	Heavy	2	yes	Fresh	1	No	2	GnRH	yes	1	Good	1	yes	3	Expanded blastocyst	1	1	-2	8 by 6	yes	1	yes
19	H-26	Heavy	2	Yes	Fresh	1	No	2	GnRH	yes	2	Acceptable	2	yes	1	morula	1	2	-3	7 by 4	No	2	no
20	H-27	Heavy	2	yes	Fresh	1	No	2	GnRH	yes	1	Good	1	yes	2	Blastocyst	1	5	-1	8 by 7	yes	1	no
21	H-28	Heavy	2	Yes	Fresh	1	yes	1	GnRH	yes	2	Acceptable	2	yes	3	Expanded blastocyst	1	0	0	8 by 8	no	2	no
22	H-29	Heavy	2	Yes	Fresh	1	No	2	GnRH	yes	1	Good	1	yes	1	morula	1	1	-2	7 by 5	No	2	no
23	H-3	Heavy	2	Yes	Chilled	2	No	2	GnRH	yes	1	Good	1	yes ( 2 CL)	2	Blastocyst	1	0	0	8 by 8	yes	1	yes
24	H-30	Heavy	2	Yes	Fresh	1	yes	1	GnRH	yes	2	Acceptable	2	yes	2	Blastocyst	1	5	-1	8 by 7	No	2	no
25	H-31	Heavy	2	Yes	Fresh	1	yes	1	GnRH	yes	1	Good	1	yes	2	early blastocyst	2	5	-1	8 by 7	yes	1	yes
26	H-32	Heavy	2	Yes	Chilled	2	No	2	GnRH	yes	1	Good	1	yes ( 2 CL)	2	Blastocyst	1	0	0	8 by 8	yes	1	yes
27	H-33	Heavy	2	Yes	Fresh	1	yes	1	GnRH	yes	2	Acceptable	2	yes	3	Expanded blastocyst	1	0	0	8 by 8	no	2	no
28	H-34	Heavy	2	Yes	Chilled	2	No	2	GnRH	yes	1	Good	1	yes ( 2 CL)	2	Blastocyst	1	0	0	8 by 8	yes	1	yes
29	H-35	Heavy	2	Yes	Fresh	1	yes	1	GnRH	yes	2	Acceptable	2	yes	3	Expanded blastocyst	1	0	0	8 by 8	no	2	no
30	H-36	Heavy	2	yes	Fresh	1	No	2	GnRH	yes	1	Good	1	yes	2	Blastocyst	1	5	-1	8 by 7	yes	1	no
31	H-37	Heavy	2	yes	Fresh	1	yes	1	GnRH	yes	1	Good	1	yes	2	Blastocyst	1	2	-3	8 by 5	No	2	No
32	H-38	Heavy	2	yes	Fresh	1	yes	1	GnRH	yes	1	Good	1	yes	2	Blastocyst	1	1	-2	8 by 6	yes	1	yes
33	H-39	Heavy	2	yes	Fresh	1	No	2	GnRH	yes	1	Good	1	yes	2	Blastocyst	1	5	-1	8 by 7	No	2	No
34	H-4	Heavy	2	Yes	Fresh	1	yes	1	GnRH	yes	2	Acceptable	2	yes	2	Blastocyst	1	2	-3	8 by 5	No	2	no
35	H-40	Heavy	2	yes	Fresh	1	No	2	GnRH	yes	1	Good	1	yes	2	Blastocyst	1	0	0	8 by 8	No	2	No
36	H-41	Heavy	2	yes	Fresh	1	No	2	GnRH	yes	1	Good	1	yes	2	Blastocyst	1	1	-2	8 by 6	yes	1	No
37	H-42	Heavy	2	yes	Fresh	1	No	2	GnRH	yes	1	Good	1	yes	2	Blastocyst	1	2	-3	8 by 5	No	2	No
38	H-43	Heavy	2	yes	Fresh	1	No	2	GnRH	yes	1	Good	1	yes	2	Blastocyst	1	1	-3	8 by 5	No	2	No
39	H-44	Heavy	2	yes	Fresh	1	No	2	GnRH	yes	1	Good	1	yes	2	Blastocyst	1	5	-1	8 by 7	No	2	No
40	H-5	Heavy	2	Yes	Chilled	2	No	2	GnRH	yes	1	Good	1	yes	2	Blastocyst	1	1	-2	8 by 6	No	2	no
41	H-6	Heavy	2	Yes	Fresh	1	yes	1	GnRH	yes	1	Good	1		2	Blastocyst	1	1	-2	8 by 6	No	2	no
42	H-7	Heavy	2	Yes	Fresh	1	yes	1	GnRH	yes	1.5	Acceptable	2	yes	2	Blastocyst	1	1	-2	7 by 5	No	2	no
43	H-8	Heavy	2	Yes	Fresh	1	yes	1	GnRH	yes	1	Good	1	yes	3	Expanded Blastocyst	1	2	-3	8 by 5	No	2	yes
44	H-9	Heavy	2	Yes	Fresh	1	yes	1	GnRH	yes	2	Acceptable	2	yes	2	Blastocyst	2	1	-2	7 by 5	No	2	no
45	L1	Light	1	Yes	Chilled	2	No	2	GnRH	yes	1	Good	1	yes	3	Expanded blastocyst	2	1	-2	8 by 6	yes	1	yes
46	L10	Light	1	Yes	Chilled	2	yes	1	GnRH	yes	1	Good	1	yes	2	Blastocyst	1	1	-2	8 by 6	yes	1	yes
47	L11	Light	1	Yes	Chilled	2	No	2	GnRH	yes	2	Acceptable	2	yes	2	Blastocyst	1	2	-3	8 by 5	No	2	no
48	L12	Light	1	Yes	Fresh	1	yes	1	GnRH	yes	1	Good	1	yes	3	Expanded Blastocyst	1	0	0	8 by 8	yes	1	yes
49	L13	Light	1	Yes	Fresh	1	yes	1	GnRH	yes	2	Acceptable	2	yes	2	Blastocyst	1	1	-2	8 by 6	yes	1	yes
50	L14	Light	1	Yes	Chilled	2	yes	1	GnRH	yes	1	Good	1	yes	2	Blastocyst	1	2	-3	8 by 5	yes	1	yes
51	L15	Light	1	yes	Chilled	2	yes	1	GnRH	yes	1	Good	1	yes	2	Blastocyst	3	5	-1	8 by 7	No	2	no
52	L16	Light	1	yes	Chilled	2	No	2	GnRH	yes	1	Good	1	yes	2	Blastocyst	1	2	-3	8 by 5	No	2	no
53	L17	Light	1	Yes	Fresh	1	No	2	GnRH	yes	1	Good	1	yes	3	Expanded Blastocyst	1	5	-1	7 by 6	yes	1	yes
54	L18	Light	1	yes	Chilled	2	yes	1	GnRH	yes	1	Good	1	yes	2	Blastocyst	1	5	-1	8 by 7	yes	1	yes
55	L19	Light	1	Yes	Fresh	1	No	2	GnRH	yes	1	Good	1	yes	3	Expanded Blastocyst	1	0	0	8 by 8	yes	1	yes
56	L2	Light	1	Yes	Chilled	2	No	2	GnRH	yes	1.5	Acceptable	2	yes	2	Blastocyst	1	2	-3	8 by 5	yes	1	yes
57	L20	Light	1	Yes	Fresh	1	yes	1	GnRH	yes	1	Good	1	yes	3	Expanded Blastocyst	1	0	0	8 by 8	no	1	yes
58	L21	Light	1	Yes	Chilled	2	No	2	GnRH	yes	1	Good	1	yes	3	Expanded Blastocyst	1	5	-1	7 by 6	yes	1	yes
59	L22	Light	1	yes	Chilled	2	yes	1	GnRH	yes	1	Good	1	yes	2	Blastocyst	1	5	-1	8 by 7	yes	1	yes
60	L-23	Light	1	yes	Fresh	1	yes	1	GnRH	yes	1	Good	1	yes	2	Blastocyst	1	0	0	8 by 8	No	2	No
61	L-24	Light	1	yes	Fresh	1	No	2	GnRH	yes	1	Good	1	yes	2	Blastocyst	1	5	-1	8 by 7	yes	1	yes
62	L-25	Light	1	yes	Fresh	1	No	2	GnRH	yes	1	Good	1	yes	2	Blastocyst	1	1	-2	8 by 6	yes	1	yes
63	L-26	Light	1	yes	Fresh	1	No	2	GnRH	yes	1	Good	1	yes	2	Blastocyst	1	1	-2	8 by 6	yes	1
64	L3	Light	1	Yes	Chilled	2	yes	1	GnRH	yes	1.5	Acceptable	2	yes	3	Expanded blastocyst	1	2	-3	8 by 5	yes	1	no
65	L4	Light	1	Yes	Chilled	2	yes	1	GnRH	yes	1	Good	1	yes	2	Blastocyst	1	2	-3	8 by 5	yes	1	yes
66	L5	Light	1	Yes	Chilled	2	No	2	GnRH	yes	1	Good	1	yes	2	early blastocyst	1	2	-3	8 by 5	No	2	no
67	L6	Light	1	Yes	Fresh	1	yes	1	GnRH	yes	1	Good	1	yes	2	Blastocyst	2	2	-3	8 by 5	No	2	no
68	L7	Light	1	Yes	Chilled	2	No	2	GnRH	yes	1	Good	1	yes	2	Blastocyst	1	2	-3	8 by 5	No	2	no
69	L8	Light	1	Yes	Fresh	1	yes	1	GnRH	yes	1.5	Acceptable	2	yes ( 2 CL)	2	Blastocyst	1	5	-1	8 by 7	yes	1	yes
70	L9	Light	1	Yes	Chilled	2	yes	1	GnRH	yes	1	Good	1	yes	1	morula	1	5	-1	7 by 6	yes	1	yes
